# Supplementary material for: Low-rank graph optimization for multi-view dimensionality reduction
Source: PLoS One. 2019 Dec 18;14(12):e0225987. doi: 10.1371/journal.pone.0225987 (PMC6919611; doi:10.1371/journal.pone.0225987)
Supplement: S1 Appendix — A file contains matlab codes of LRGO-MVDR and the datasets used in this paper. (ZIP) [file pone.0225987.s001.zip]

Archive with 15 entries (12 files):
- LRGO-MVDR_code/
- LRGO-MVDR_code/data/
- LRGO-MVDR_code/data/caltech101_3view.mat
- LRGO-MVDR_code/data/synthetic3d.mat
- LRGO-MVDR_code/data/WebKB_2views.mat
- LRGO-MVDR_code/data/WebKB_cor2views.mat
- LRGO-MVDR_code/data/WebKB_Wisconsin2views.mat
- LRGO-MVDR_code/data/WikipediaArticles.mat
- LRGO-MVDR_code/data/yaleA_3view.mat
- LRGO-MVDR_code/lib/
- LRGO-MVDR_code/lib/computeMu.m
- LRGO-MVDR_code/lib/constructKernel.m
- LRGO-MVDR_code/lib/EuDist2.m
- LRGO-MVDR_code/lib/nonnegASC.m
- LRGO-MVDR_code/LRGO_MVDR.m
