# Supplementary material for: Low-rank graph optimization for multi-view dimensionality reduction
Source: PLoS One. 2019 Dec 18;14(12):e0225987. doi: 10.1371/journal.pone.0225987 (PMC6919611; doi:10.1371/journal.pone.0225987)
Supplement: S1 Appendix — A file contains matlab codes of LRGO-MVDR and the datasets used in this paper. (ZIP) [file pone.0225987.s001.zip › LRGO-MVDR_code/lib/computeMu.m]

function mu2 = computeMu(gama,beta)
% initialize mu
[~,q]  = size(gama);
mu = repmat(1/q, q, 1); % a column vector
mu2 = mu; % new mu
s = gama;
% =============================================
%     Coordinate Descent Algorithm (CDA)
    for i = 1:q
        for j = 1:q
            if i ~=j
                k = 0;
                err = 1;
                while (err > 1e-4) && (k < 30)
                    k = k+1;
                    tmp = 2*beta*(mu(i)+mu(j));
                    % three cases
                    if tmp + s(j) - s(i) < 1e-10
                        mu2(i)= 0;
                        mu2(j)= mu(i) + mu(j);
                    elseif tmp + s(i)-s(j) <1e-10
                        mu2(j)= 0;
                        mu2(i)= mu(i) + mu(j);
                    else
                        mu2(i)= (tmp+s(j)-s(i))/(4*beta);
                        mu2(j)= mu(i) + mu(j)- mu2(i);
                    end
                    err = mu2(i) + mu2(j) - mu(i) -mu(j);
                    mu(i) = mu2(i);
                    mu(j) = mu2(j);
                end
            end
        end
    end
    
