# Supplementary material for: Low-rank graph optimization for multi-view dimensionality reduction
Source: PLoS One. 2019 Dec 18;14(12):e0225987. doi: 10.1371/journal.pone.0225987 (PMC6919611; doi:10.1371/journal.pone.0225987)
Supplement: S1 Appendix — A file contains matlab codes of LRGO-MVDR and the datasets used in this paper. (ZIP) [file pone.0225987.s001.zip › LRGO-MVDR_code/LRGO_MVDR.m]

function [P] = LRGO_MVDR(T, lambda,lambda1,opts)
%% OBJECTIVE
 %\min_{S,E^{(i)},\alpha_i} \gamma||S||_* +
 %\sum_{i=1}^m\alpha_i(||S-(S^{(i)}-E^{(i)})||_F^2+\lambda||E^{(i)}||_1)+\beta||||_2^2
 %
 % s.t \alpha_i\geq0,\sum_{i=1}^m\alpha_i=1,S\geq0,S\textbf{1}=\textbf{1}
 %
 
 
 %% RELATED PAPERS
 % [1] Low-Rank Graph Optimization for Multi-View Dimensionality Reduction. PLoS ONE, 2018

[m,p,n]=size(T);%num of samples
if m~=p
    error('input matrix T must be a square matrix( transitions matrix ).\n');
end
Z=zeros(m,p);
E=randn(m,p,n);
Y=zeros(m,p,n);
B=zeros(m,p,n);
Q=zeros(m,p);
P=zeros(m,p);

alpha=ones(1,1,n)/n;%
if isfield(opts,'mu')
    mu=opts.mu;
else
    mu=1e-3;
end
if isfield(opts,'rho')
    rho=opts.rho;
else
    rho=1.1;
end
if isfield(opts,'max_iter')
    max_iter=opts.max_iter;
else
    max_iter=300;
end
if isfield(opts,'beta')
    beta=opts.beta;
else
    beta=1;
end
step=0;
P_old=randn(m,p);

while(1)
    %tic;
    step=step+1
    max_inf_norm(step)=-1;
    for i=1:n
        Ti=T(:,:,i);
        Ei=E(:,:,i);
        diff=Ti-Ei-P;
        inf_norm=norm(diff,'inf');
        max_inf_norm(step)=max(max_inf_norm(step),inf_norm);
    end
    relChg=norm(P-P_old,'fro')/max(1,norm(P_old,'fro'));
    inf_P=norm(P-P_old,'inf');
    P_old=P;
    tmp=P-Q;
    max_inf_norm2(step)=norm(tmp(:),'inf');
    if opts.DEBUG
        fprintf( 'iter %d: max_inf_norm = %s, relChg=%s, mu = %s, inf_norm2=%s, funV=%f\n',...
            step, num2str(max_inf_norm(step)),num2str(relChg),mu, num2str(max_inf_norm2(step)),funV);
    end
    if step>1 && max_inf_norm(step)<opts.eps  
        break;
    end
    
    if step > max_iter
         fprintf('reach max iterations %d \n',step);
         break;
    end
    
    %% Update P
    temp=repmat(alpha,m,p).*(T-E);
    B=1/(sum(alpha)+mu/2)*(sum(temp,3)+mu*Q/2-Z/2);
    ASC_opts.tol=1e-5;
    ASC_opts.DEBUG=0;
    P=nonnegASC(B, ASC_opts);
    for i=1:m
        if sum(P(i,:))-1.0>=1e-10
            error('sum to 1 error');
        end
    end

    %% Update Q
    M=P+Z/mu;
    C=lambda1/mu;
    [U, Sigma, V] = svd(M,'econ');
    Sigma = diag(Sigma);
    svp=length(find(Sigma>C));
    if svp>=1
        Sigma = Sigma(1:svp)-C;
    else
        svp = 1;
        Sigma = 0;
    end
    Q= U(:, 1:svp) *diag(Sigma)*V(:, 1:svp)';
    
    %% Update Ei
    for i=1:n
        C=T(:,:,i)-P;       
        E(:,:,i)=max(C-lambda,0)+min(C+lambda,0);
   
    end
    %% Update Z
    Z=Z+mu*(P-Q);
    %% Update \alpha
    gama=zeros(1,n);
    for i=1:n
    gama(i)=norm(P+E(:,:,i)-T(:,:,i),'fro').^2+lambda*norm(E(:,:,i),1);
    temp4(i)=norm(P+E(:,:,i)-T(:,:,i),'fro').^2;
    end
    
    alpha_temp=computeMu(gama,beta);
    for i=1:n
        alpha(1,1,i)=alpha_temp(i);
        temp1(i)=alpha(1,1,i)*gama(i);
    end
  
    
    %% Update mu
    mu=min(mu*rho,1e10);%
    
end

P=(P+P')/2;
